# Supplementary material for: Copper Cobalt Sulfide Structures Derived from MOF Precursors with Enhanced Electrochemical Glucose Sensing Properties
Source: Nanomaterials (Basel). 2022 Apr 19;12(9):1394. doi: 10.3390/nano12091394 (PMC9102815; doi:10.3390/nano12091394)
Supplement: Supplementary file 1 [file nanomaterials-12-01394-s001.zip]

Archive with 1 entries (1 files):
- nanomaterials-1645677-supplementary.pdf
